# Supplementary material for: A CT-based radiomics predictive nomogram to identify pulmonary tuberculosis from community-acquired pneumonia: a multicenter cohort study
Source: Front Cell Infect Microbiol. 2024 Sep 19;14:1388991. doi: 10.3389/fcimb.2024.1388991 (PMC11446906; doi:10.3389/fcimb.2024.1388991)
Supplement: Supplementary file 2 [file DataSheet1.csv]

auto__exponential_firstorder_10Percentile	auto__exponential_glcm_Id	auto__exponential_glcm_Idm	auto__exponential_glcm_Idmn	auto__exponential_glcm_Idn	auto__exponential_glcm_Imc1	auto__exponential_glcm_Imc2	auto__exponential_glcm_InverseVariance	auto__exponential_glcm_JointAverage	auto__exponential_glcm_JointEnergy	auto__exponential_glcm_JointEntropy	auto__exponential_glcm_MCC	auto__exponential_glcm_MaximumProbability	auto__exponential_glcm_SumAverage	auto__exponential_glcm_SumEntropy	auto__exponential_glcm_SumSquares	auto__exponential_gldm_DependenceEntropy	auto__exponential_gldm_DependenceNonUniformity	auto__exponential_gldm_DependenceNonUniformityNormalized	auto__exponential_gldm_DependenceVariance	auto__exponential_gldm_GrayLevelNonUniformity	auto__exponential_gldm_GrayLevelVariance	auto__exponential_gldm_HighGrayLevelEmphasis	auto__exponential_gldm_LargeDependenceEmphasis	auto__exponential_gldm_LargeDependenceHighGrayLevelEmphasis	auto__exponential_gldm_LargeDependenceLowGrayLevelEmphasis	auto__exponential_gldm_LowGrayLevelEmphasis	auto__exponential_gldm_SmallDependenceEmphasis	auto__exponential_gldm_SmallDependenceHighGrayLevelEmphasis	auto__exponential_gldm_SmallDependenceLowGrayLevelEmphasis	auto__exponential_glrlm_GrayLevelNonUniformity	auto__exponential_glrlm_GrayLevelNonUniformityNormalized	auto__exponential_glrlm_GrayLevelVariance	auto__exponential_glrlm_HighGrayLevelRunEmphasis	auto__exponential_glrlm_LongRunEmphasis	auto__exponential_glrlm_LongRunHighGrayLevelEmphasis	auto__exponential_glrlm_LongRunLowGrayLevelEmphasis	auto__exponential_glrlm_LowGrayLevelRunEmphasis	auto__exponential_glrlm_RunEntropy	auto__exponential_glrlm_RunLengthNonUniformity	auto__exponential_glrlm_RunLengthNonUniformityNormalized	auto__exponential_glrlm_RunPercentage	auto__exponential_glrlm_RunVariance	auto__exponential_glrlm_ShortRunEmphasis	auto__exponential_glrlm_ShortRunHighGrayLevelEmphasis	auto__exponential_glrlm_ShortRunLowGrayLevelEmphasis	auto__exponential_glszm_GrayLevelNonUniformity	auto__exponential_glszm_GrayLevelNonUniformityNormalized	auto__exponential_glszm_GrayLevelVariance	auto__exponential_glszm_HighGrayLevelZoneEmphasis
0.001584327	1	1	1	1	0	0	0	1	1	0	1	1	2	0	0	0.649412528	4993.315997	0.819247908	0.676090584	6095	0	1	77.32977851	77.32977851	77.32977851	1	0.013684553	0.013684553	0.013684553	186.5	1	0	1	1533.48868	1533.48868	1533.48868	1	5.21718048	6.889644767	0.035987436	0.030598852	250.7408731	0.020304384	0.020304384	0.020304384	2	1	0	1
0.001854457	1	1	1	1	0	0	0	1	1	0	1	1	2	0	0	0.597510079	2609.671378	0.838313967	0.623459294	3113	0	1	77.70542885	77.70542885	77.70542885	1	0.01357053	0.01357053	0.01357053	85.75	1	0	1	1777.969207	1777.969207	1777.969207	1	4.906153007	3.675238493	0.0462961	0.027545776	256.0061067	0.023340287	0.023340287	0.023340287	1	1	0	1
0.001739907	1	1	1	1	0	0	0	1	1	0	1	1	2	0	0	0.678876532	4834.243706	0.811386993	0.699789992	5958	0	1	77.22557905	77.22557905	77.22557905	1	0.013745521	0.013745521	0.013745521	187.75	1	0	1	1623.121718	1623.121718	1623.121718	1	5.50680115	5.582191319	0.028257168	0.031512252	497.9931186	0.030087442	0.030087442	0.030087442	3	1	0	1
0.00160995	1	1	1	1	0	0	0	1	1	0	1	1	2	0	0	0.821637118	1115.122532	0.759103153	0.881697121	1469	0	1	76.03607897	76.03607897	76.03607897	1	0.014137087	0.014137087	0.014137087	60.75	1	0	1	806.9020294	806.9020294	806.9020294	1	4.572484394	3.336003062	0.056479525	0.041354663	129.0875645	0.016494815	0.016494815	0.016494815	1	1	0	1
0.001656096	1	1	1	1	0	0	0	1	1	0	1	1	2	0	0	0.565201492	6683.692278	0.847431505	0.545584118	7887	0	1	78.03334601	78.03334601	78.03334601	1	0.013413492	0.013413492	0.013413492	194.5	1	0	1	2158.458035	2158.458035	2158.458035	1	5.524197243	5.765004541	0.029070267	0.024660834	323.9697277	0.015464482	0.015464482	0.015464482	2	1	0	1
0.001484058	1	1	1	1	0	0	0	1	1	0	1	1	2	0	0	0.90779141	1704.496587	0.727174312	1.002547351	2344	0	1	75.25341297	75.25341297	75.25341297	1	0.014420122	0.014420122	0.014420122	112.25	1	0	1	621.9025503	621.9025503	621.9025503	1	4.873579618	4.596908211	0.04001612	0.047888225	116.6908592	0.018443778	0.018443778	0.018443778	2	1	0	1
0.001699367	1	1	1	1	0	0	0	1	1	0	1	1	2	0	0	0.786693748	4386.90498	0.771934714	0.850327229	5683	0	1	76.26165758	76.26165758	76.26165758	1	0.014069874	0.014069874	0.014069874	224.5	1	0	1	937.661944	937.661944	937.661944	1	5.261124942	7.028930554	0.031174203	0.039503783	209.1414587	0.022562903	0.022562903	0.022562903	3	1	0	1
0.001519269	1	1	1	1	0	0	0	1	1	0	1	1	2	0	0	0.604971114	3466.267212	0.834440831	0.593340549	4154	0	1	77.75734232	77.75734232	77.75734232	1	0.013511234	0.013511234	0.013511234	112	1	0	1	1946.030709	1946.030709	1946.030709	1	5.137141609	4.46363739	0.038211526	0.026961964	348.290501	0.014920749	0.014920749	0.014920749	1	1	0	1
0.001589215	1	1	1	1	0	0	0	1	1	0	1	1	2	0	0	0.514022302	4818.097828	0.864853317	0.485943359	5571	0	1	78.40118471	78.40118471	78.40118471	1	0.013293715	0.013293715	0.013293715	120.5	1	0	1	2948.673434	2948.673434	2948.673434	1	5.363486294	3.975293388	0.032892095	0.021629869	470.3736696	0.026666009	0.026666009	0.026666009	1	1	0	1
0.001732318	1	1	1	1	0	0	0	1	1	0	1	1	2	0	0	1.282039288	643.7395737	0.596607575	1.398926854	1079	0	1	72.35495829	72.35495829	72.35495829	1	0.015565385	0.015565385	0.015565385	77.75	1	0	1	340.9648823	340.9648823	340.9648823	1	4.350800625	4.750483226	0.060127907	0.072057461	109.9344082	0.051550449	0.051550449	0.051550449	1	1	0	1
0.001639853	1	1	1	1	0	0	0	1	1	0	1	1	2	0	0	1.214782957	227.3903743	0.607995653	1.440075495	374	0	1	72.19786096	72.19786096	72.19786096	1	0.015551035	0.015551035	0.015551035	27.5	1	0	1	228.5630952	228.5630952	228.5630952	1	3.46969422	2.947619048	0.108721655	0.073529412	21.15767432	0.012031879	0.012031879	0.012031879	1	1	0	1
0.001620314	1	1	1	1	0	0	0	1	1	0	1	1	2	0	0	0.497078204	11606.71285	0.868830964	0.465334458	13359	0	1	78.47526012	78.47526012	78.47526012	1	0.013244416	0.013244416	0.013244416	280	1	0	1	3165.006305	3165.006305	3165.006305	1	5.853184027	6.570995778	0.023098627	0.020959653	602.3463198	0.010370324	0.010370324	0.010370324	2	1	0	1
0.001694211	1	1	1	1	0	0	0	1	1	0	1	1	2	0	0	0.711096227	2435.520656	0.798531363	0.710839452	3050	0	1	77.03540984	77.03540984	77.03540984	1	0.013775323	0.013775323	0.013775323	100.5	1	0	1	1337.481545	1337.481545	1337.481545	1	5.010921857	3.893805501	0.038850119	0.03295082	295.1065689	0.023611926	0.023611926	0.023611926	1	1	0	1
0.001528532	1	1	1	1	0	0	0	1	1	0	1	1	2	0	0	1.183737174	246.7732997	0.621595213	1.499546346	397	0	1	72.06801008	72.06801008	72.06801008	1	0.015678524	0.015678524	0.015678524	29.75	1	0	1	266.7909511	266.7909511	266.7909511	1	3.088531267	4.677901142	0.16746134	0.074937028	24.14734228	0.024458189	0.024458189	0.024458189	1	1	0	1
0.001812339	1	1	1	1	0	0	0	1	1	0	1	1	2	0	0	1.004562993	1526.943141	0.689053764	1.211940726	2216	0	1	74.01534296	74.01534296	74.01534296	1	0.014920993	0.014920993	0.014920993	129.5	1	0	1	468.5964974	468.5964974	468.5964974	1	4.310015276	8.828287895	0.066345186	0.058438628	87.90296361	0.02561767	0.02561767	0.02561767	3	1	0	1
0.001480879	1	1	1	1	0	0	0	1	1	0	1	1	2	0	0	1.16085083	781.2404549	0.634638875	1.382916678	1231	0	1	72.74492283	72.74492283	72.74492283	1	0.015381977	0.015381977	0.015381977	85	1	0	1	402.6631463	402.6631463	402.6631463	1	4.035906978	6.501957846	0.073758524	0.069049553	86.7404248	0.01926466	0.01926466	0.01926466	2	1	0	1
0.001531506	1	1	1	1	0	0	0	1	1	0	1	1	2	0	0	0.815827247	1063.688713	0.764693539	0.866281699	1391	0	1	76.1976995	76.1976995	76.1976995	1	0.014119964	0.014119964	0.014119964	55.75	1	0	1	818.4143043	818.4143043	818.4143043	1	4.478520257	3.081320361	0.054567074	0.04007908	91.76446221	0.021833923	0.021833923	0.021833923	1	1	0	1
0.001534517	1	1	1	1	0	0	0	1	1	0	1	1	2	0	0	0.573028666	9815.521619	0.845436832	0.547593932	11610	0	1	78.01791559	78.01791559	78.01791559	1	0.013423035	0.013423035	0.013423035	287.75	1	0	1	2340.860413	2340.860413	2340.860413	1	5.891197483	5.938168925	0.020251664	0.024784668	537.3137456	0.019568287	0.019568287	0.019568287	2	1	0	1
0.001513472	1	1	1	1	0	0	0	1	1	0	1	1	2	0	0	0.785035869	1053.778426	0.768060077	0.936584671	1372	0	1	75.8877551	75.8877551	75.8877551	1	0.014260418	0.014260418	0.014260418	58.75	1	0	1	780.4963028	780.4963028	780.4963028	1	4.236983365	3.587042504	0.06768251	0.0428207	106.2715855	0.039160674	0.039160674	0.039160674	1	1	0	1
0.001621425	1	1	1	1	0	0	0	1	1	0	1	1	2	0	0	0.522303299	6008.57759	0.86095108	0.484872545	6979	0	1	78.34861728	78.34861728	78.34861728	1	0.013296455	0.013296455	0.013296455	153.5	1	0	1	3195.832591	3195.832591	3195.832591	1	5.462951729	4.435927177	0.029014511	0.021994555	800.3276633	0.027215794	0.027215794	0.027215794	1	1	0	1
0.001629501	1	1	1	1	0	0	0	1	1	0	1	1	2	0	0	1.09538945	1922.507076	0.663619978	1.208261698	2897	0	1	73.89609941	73.89609941	73.89609941	1	0.014966664	0.014966664	0.014966664	171.75	1	0	1	416.287994	416.287994	416.287994	1	4.803328843	7.474890435	0.042523676	0.059285468	102.9254358	0.029928018	0.029928018	0.029928018	4	1	0	1
0.001449259	1	1	1	1	0	0	0	1	1	0	1	1	2	0	0	1.358391742	145.8494208	0.563125177	1.686886003	259	0	1	70.66023166	70.66023166	70.66023166	1	0.016272108	0.016272108	0.016272108	22.5	1	0	1	163.9829743	163.9829743	163.9829743	1	3.051618969	3.217254108	0.144790604	0.086872587	13.30075427	0.034931458	0.034931458	0.034931458	1	1	0	1
0.001445498	1	1	1	1	0	0	0	1	1	0	1	1	2	0	0	1.173061739	641.7211155	0.639164458	1.240023968	1004	0	1	73.55776892	73.55776892	73.55776892	1	0.015108652	0.015108652	0.015108652	62.25	1	0	1	409.138209	409.138209	409.138209	1	4.056699994	5.073507698	0.075786693	0.062001992	99.56163211	0.041170236	0.041170236	0.041170236	1	1	0	1
0.001655187	1	1	1	1	0	0	0	1	1	0	1	1	2	0	0	1.07761128	360.7259259	0.668010974	1.272167353	540	0	1	73.64814815	73.64814815	73.64814815	1	0.015093471	0.015093471	0.015093471	33.25	1	0	1	333.0978917	333.0978917	333.0978917	1	3.565709313	3.746793961	0.106329553	0.061574074	27.7435754	0.028594718	0.028594718	0.028594718	1	1	0	1
0.001423472	1	1	1	1	0	0	0	1	1	0	1	1	2	0	0	1.186066442	501.3761118	0.637072569	1.33458084	787	0	1	73.18551461	73.18551461	73.18551461	1	0.015326598	0.015326598	0.015326598	51.5	1	0	1	353.1989372	353.1989372	353.1989372	1	3.834392651	4.972070746	0.090258042	0.065438374	63.76819079	0.050945609	0.050945609	0.050945609	1	1	0	1
0.001553699	1	1	1	1	0	0	0	1	1	0	1	1	2	0	0	0.628722922	7444.410732	0.827064852	0.620494919	9001	0	1	77.61570937	77.61570937	77.61570937	1	0.013571145	0.013571145	0.013571145	253.5	1	0	1	1838.129287	1838.129287	1838.129287	1	5.686219237	6.555560764	0.024749122	0.028163537	424.4067363	0.016975137	0.016975137	0.016975137	3	1	0	1
0.001704649	1	1	1	1	0	0	0	1	1	0	1	1	2	0	0	0.726776159	4310.054084	0.792872348	0.754985161	5436	0	1	76.80647535	76.80647535	76.80647535	1	0.013858637	0.013858637	0.013858637	189.75	1	0	1	1145.889537	1145.889537	1145.889537	1	5.243011326	7.063625492	0.037304886	0.034906181	228.9446111	0.017108595	0.017108595	0.017108595	2	1	0	1
0.001600117	1	1	1	1	0	0	0	1	1	0	1	1	2	0	0	0.713862403	1583.863041	0.797514119	0.767099809	1986	0	1	76.82376636	76.82376636	76.82376636	1	0.013873368	0.013873368	0.013873368	69.25	1	0	1	1112.371679	1112.371679	1112.371679	1	4.642001027	3.425159221	0.050995339	0.034869084	171.2886606	0.016831684	0.016831684	0.016831684	1	1	0	1
0.001534517	1	1	1	1	0	0	0	1	1	0	1	1	2	0	0	0.583532283	5989.001122	0.839854315	0.577382845	7131	0	1	77.84027486	77.84027486	77.84027486	1	0.013474954	0.013474954	0.013474954	187.25	1	0	1	2039.430233	2039.430233	2039.430233	1	5.381084911	6.599968667	0.033652594	0.026258589	389.0061263	0.014468912	0.014468912	0.014468912	2	1	0	1
0.001720501	1	1	1	1	0	0	0	1	1	0	1	1	2	0	0	0.789009257	4812.32369	0.773436787	0.840091685	6222	0	1	76.36965606	76.36965606	76.36965606	1	0.014052976	0.014052976	0.014052976	240.5	1	0	1	1013.643271	1013.643271	1013.643271	1	5.405646345	6.774959311	0.027848177	0.038653166	267.2031669	0.023455803	0.023455803	0.023455803	4	1	0	1
0.001624522	1	1	1	1	0	0	0	1	1	0	1	1	2	0	0	0.585523385	3448.962412	0.841826315	0.549836349	4097	0	1	77.99585062	77.99585062	77.99585062	1	0.013433897	0.013433897	0.013433897	102.25	1	0	1	2162.255872	2162.255872	2162.255872	1	5.040803445	4.782477011	0.044557276	0.024957286	380.4708549	0.024730214	0.024730214	0.024730214	1	1	0	1
0.0015486	1	1	1	1	0	0	0	1	1	0	1	1	2	0	0	1.249432318	1084.348315	0.609184446	1.413528595	1780	0	1	72.46516854	72.46516854	72.46516854	1	0.015541636	0.015541636	0.015541636	127	1	0	1	279.5165626	279.5165626	279.5165626	1	4.44123347	6.874008633	0.052654283	0.071348315	60.09534101	0.041712879	0.041712879	0.041712879	3	1	0	1
0.001605797	1	1	1	1	0	0	0	1	1	0	1	1	2	0	0	0.799139351	3539.690672	0.767828779	0.848506265	4610	0	1	76.24815618	76.24815618	76.24815618	1	0.014070203	0.014070203	0.014070203	182.5	1	0	1	1018.116629	1018.116629	1018.116629	1	5.171916223	6.18183463	0.033888056	0.039587852	272.3159079	0.019601185	0.019601185	0.019601185	1	1	0	1
0.002080434	1	1	1	1	0	0	0	1	1	0	1	1	2	0	0	0.553310988	3291.352667	0.852240463	0.521885688	3862	0	1	78.17348524	78.17348524	78.17348524	1	0.013371143	0.013371143	0.013371143	90.75	1	0	1	2268.734044	2268.734044	2268.734044	1	4.89703214	4.861932293	0.05030041	0.023498187	299.9102748	0.019197923	0.019197923	0.019197923	1	1	0	1
0.001572086	1	1	1	1	0	0	0	1	1	0	1	1	2	0	0	1.458551566	454.3716295	0.532674829	1.768699947	853	0	1	70.01992966	70.01992966	70.01992966	1	0.016610404	0.016610404	0.016610404	78.75	1	0	1	159.7686485	159.7686485	159.7686485	1	3.943863917	6.23611562	0.077858056	0.092321219	29.98416192	0.064271891	0.064271891	0.064271891	3	1	0	1
0.00174661	1	1	1	1	0	0	0	1	1	0	1	1	2	0	0	0.691123516	2821.041308	0.809248798	0.691874621	3486	0	1	77.2518646	77.2518646	77.2518646	1	0.013747506	0.013747506	0.013747506	109	1	0	1	1563.965028	1563.965028	1563.965028	1	4.991943286	4.608038052	0.042948421	0.031267929	390.3734682	0.046878522	0.046878522	0.046878522	1	1	0	1
0.00145998	1	1	1	1	0	0	0	1	1	0	1	1	2	0	0	1.213629974	975.5848329	0.62698254	1.36805037	1556	0	1	72.96401028	72.96401028	72.96401028	1	0.015426774	0.015426774	0.015426774	104.75	1	0	1	318.2170592	318.2170592	318.2170592	1	4.468884983	5.903883373	0.055183601	0.067320051	73.8088738	0.057547319	0.057547319	0.057547319	2	1	0	1
0.001588257	1	1	1	1	0	0	0	1	1	0	1	1	2	0	0	0.721853588	3008.796091	0.794716347	0.756916312	3786	0	1	76.83254094	76.83254094	76.83254094	1	0.013860664	0.013860664	0.013860664	131.5	1	0	1	1145.859158	1145.859158	1145.859158	1	5.275721956	4.053979373	0.031327656	0.034733228	217.9604944	0.017078591	0.017078591	0.017078591	2	1	0	1
0.001541547	1	1	1	1	0	0	0	1	1	0	1	1	2	0	0	0.835073616	3514.054553	0.754736803	0.902317041	4656	0	1	75.91666667	75.91666667	75.91666667	1	0.014184931	0.014184931	0.014184931	197.25	1	0	1	909.7686474	909.7686474	909.7686474	1	5.218432412	6.541291733	0.033027352	0.042364691	267.8294142	0.017971638	0.017971638	0.017971638	2	1	0	1
0.001616126	1	1	1	1	0	0	0	1	1	0	1	1	2	0	0	0.844954001	1784.525851	0.750115953	0.868852282	2379	0	1	75.9726776	75.9726776	75.9726776	1	0.014136944	0.014136944	0.014136944	99.25	1	0	1	852.954044	852.954044	852.954044	1	4.749822472	4.647159726	0.046840084	0.04171921	191.5359739	0.021245052	0.021245052	0.021245052	1	1	0	1
0.001570994	1	1	1	1	0	0	0	1	1	0	1	1	2	0	0	0.543519114	3769.475221	0.853015438	0.541894505	4419	0	1	78.07671419	78.07671419	78.07671419	1	0.013403243	0.013403243	0.013403243	107.5	1	0	1	2338.167724	2338.167724	2338.167724	1	5.039245081	4.304227667	0.040459772	0.024326771	367.8076965	0.024118513	0.024118513	0.024118513	1	1	0	1
0.001605797	1	1	1	1	0	0	0	1	1	0	1	1	2	0	0	1.257172047	196.6625767	0.603259438	1.554706613	326	0	1	71.78527607	71.78527607	71.78527607	1	0.015867863	0.015867863	0.015867863	25.25	1	0	1	207.4259035	207.4259035	207.4259035	1	3.096931314	3.570539251	0.147270501	0.077453988	16.41204642	0.033872098	0.033872098	0.033872098	1	1	0	1
0.001553699	1	1	1	1	0	0	0	1	1	0	1	1	2	0	0	0.72725217	3699.634504	0.796819837	0.735880855	4643	0	1	76.98492354	76.98492354	76.98492354	1	0.013837938	0.013837938	0.013837938	155.5	1	0	1	1220.362246	1220.362246	1220.362246	1	5.176169954	5.918458701	0.038102867	0.033491277	224.1546271	0.032406567	0.032406567	0.032406567	2	1	0	1
0.001625495	1	1	1	1	0	0	0	1	1	0	1	1	2	0	0	0.810847736	2206.192482	0.767905493	0.8652157	2873	0	1	76.26418378	76.26418378	76.26418378	1	0.014124915	0.014124915	0.014124915	113.75	1	0	1	883.5731608	883.5731608	883.5731608	1	4.869881265	4.919328659	0.042293742	0.03959276	147.3779038	0.035384608	0.035384608	0.035384608	2	1	0	1
0.001555973	1	1	1	1	0	0	0	1	1	0	1	1	2	0	0	1.064388149	420.2633279	0.67893914	1.201453175	619	0	1	74.15347334	74.15347334	74.15347334	1	0.014937933	0.014937933	0.014937933	35.5	1	0	1	377.1050357	377.1050357	377.1050357	1	3.543225199	4.09964414	0.111542421	0.057350565	39.69937939	0.03194359	0.03194359	0.03194359	1	1	0	1
0.001753013	1	1	1	1	0	0	0	1	1	0	1	1	2	0	0	0.533975597	5241.13748	0.857796641	0.517557169	6110	0	1	78.21702128	78.21702128	78.21702128	1	0.013353025	0.013353025	0.013353025	141.5	1	0	1	2725.5732	2725.5732	2725.5732	1	5.247953058	5.521823519	0.037571094	0.023158756	633.2449402	0.018503023	0.018503023	0.018503023	1	1	0	1
0.001611828	1	1	1	1	0	0	0	1	1	0	1	1	2	0	0	1.259385266	335.3393502	0.605305686	1.383192795	554	0	1	72.5631769	72.5631769	72.5631769	1	0.015505511	0.015505511	0.015505511	39	1	0	1	277.4418459	277.4418459	277.4418459	1	3.942889859	3.148515105	0.077796781	0.070397112	49.44548006	0.050248662	0.050248662	0.050248662	1	1	0	1
0.001669618	1	1	1	1	0	0	0	1	1	0	1	1	2	0	0	0.885067075	2040.112793	0.735175781	0.975559257	2775	0	1	75.44468468	75.44468468	75.44468468	1	0.014365686	0.014365686	0.014365686	128.5	1	0	1	676.1784719	676.1784719	676.1784719	1	4.777464292	5.663662016	0.043803125	0.046306306	151.2458388	0.021818556	0.021818556	0.021818556	2	1	0	1
0.001505322	1	1	1	1	0	0	0	1	1	0	1	1	2	0	0	0.709845433	2121.211995	0.800155411	0.708926733	2651	0	1	77.07846096	77.07846096	77.07846096	1	0.013767879	0.013767879	0.013767879	86.5	1	0	1	1390.110108	1390.110108	1390.110108	1	4.688300883	4.512003323	0.048533569	0.032629197	223.8725117	0.021209737	0.021209737	0.021209737	1	1	0	1
0.001619395	1	1	1	1	0	0	0	1	1	0	1	1	2	0	0	0.791143904	1303.635392	0.77413028	0.8469076	1684	0	1	76.36342043	76.36342043	76.36342043	1	0.014074239	0.014074239	0.014074239	65.25	1	0	1	928.7952268	928.7952268	928.7952268	1	4.471107491	3.889724437	0.060164481	0.038747031	139.797156	0.030330927	0.030330927	0.030330927	1	1	0	1
0.001568994	1	1	1	1	0	0	0	1	1	0	1	1	2	0	0	0.911868031	1235.645314	0.732885714	0.955364744	1686	0	1	75.59430605	75.59430605	75.59430605	1	0.014356648	0.014356648	0.014356648	76	1	0	1	730.0142844	730.0142844	730.0142844	1	4.630157723	3.836574192	0.050703387	0.045077106	168.8952699	0.038122503	0.038122503	0.038122503	1	1	0	1
0.001677048	1	1	1	1	0	0	0	1	1	0	1	1	2	0	0	0.762239134	1398.855796	0.775849027	0.838780131	1803	0	1	76.28674432	76.28674432	76.28674432	1	0.014043162	0.014043162	0.014043162	70.75	1	0	1	912.4878574	912.4878574	912.4878574	1	4.577929459	3.793077521	0.055765735	0.039240155	139.2520094	0.025951455	0.025951455	0.025951455	1	1	0	1
0.0016987	1	1	1	1	0	0	0	1	1	0	1	1	2	0	0	0.47609508	6546.237229	0.875399469	0.451123921	7478	0	1	78.57421771	78.57421771	78.57421771	1	0.013212838	0.013212838	0.013212838	150.75	1	0	1	3576.648022	3576.648022	3576.648022	1	5.717873787	3.895001174	0.027698806	0.020159133	736.6905736	0.012765722	0.012765722	0.012765722	1	1	0	1
0.00150156	1	1	1	1	0	0	0	1	1	0	1	1	2	0	0	1.222256558	216.5097493	0.603091224	1.53268519	359	0	1	71.6908078	71.6908078	71.6908078	1	0.015768249	0.015768249	0.015768249	28	1	0	1	241.8648404	241.8648404	241.8648404	1	3.101575903	3.951704545	0.142129237	0.077994429	19.01797983	0.01436642	0.01436642	0.01436642	1	1	0	1
0.001699367	1	1	1	1	0	0	0	1	1	0	1	1	2	0	0	0.805451488	1303.787772	0.766483111	0.85042412	1701	0	1	76.23691946	76.23691946	76.23691946	1	0.014078135	0.014078135	0.014078135	67.5	1	0	1	882.9808172	882.9808172	882.9808172	1	4.593084566	3.531867384	0.052715147	0.03968254	157.8961163	0.021327258	0.021327258	0.021327258	1	1	0	1
0.001586219	1	1	1	1	0	0	0	1	1	0	1	1	2	0	0	0.904588019	1829.799681	0.73016747	0.995761808	2506	0	1	75.32960894	75.32960894	75.32960894	1	0.014419452	0.014419452	0.014419452	118.5	1	0	1	637.2499224	637.2499224	637.2499224	1	4.595145664	6.901340678	0.057589803	0.047286512	112.1594917	0.025518754	0.025518754	0.025518754	2	1	0	1
0.001659159	1	1	1	1	0	0	0	1	1	0	1	1	2	0	0	0.735202386	8124.330608	0.79068911	0.741142229	10275	0	1	76.84914842	76.84914842	76.84914842	1	0.013839214	0.013839214	0.013839214	354.5	1	0	1	1335.422897	1335.422897	1335.422897	1	5.725373372	8.289219495	0.022870798	0.034501217	398.4777194	0.020880666	0.020880666	0.020880666	3	1	0	1
0.001666825	1	1	1	1	0	0	0	1	1	0	1	1	2	0	0	0.859950763	843.2504409	0.743607091	0.985822221	1134	0	1	75.48677249	75.48677249	75.48677249	1	0.014361573	0.014361573	0.014361573	52.25	1	0	1	630.8508711	630.8508711	630.8508711	1	4.074227886	3.869677242	0.07513706	0.046075838	83.79340955	0.016977365	0.016977365	0.016977365	1	1	0	1
0.001678932	1	1	1	1	0	0	0	1	1	0	1	1	2	0	0	0.563853905	3694.00138	0.849586334	0.5556345	4348	0	1	78.03449862	78.03449862	78.03449862	1	0.013434514	0.013434514	0.013434514	107.5	1	0	1	2321.628372	2321.628372	2321.628372	1	5.237507028	3.632234237	0.033127095	0.024724011	395.829513	0.019922241	0.019922241	0.019922241	1	1	0	1
0.001551728	1	1	1	1	0	0	0	1	1	0	1	1	2	0	0	1.079370827	1263.718139	0.668280348	1.20864984	1891	0	1	73.88630354	73.88630354	73.88630354	1	0.014952311	0.014952311	0.014952311	112.25	1	0	1	399.1527826	399.1527826	399.1527826	1	4.454905147	6.754613363	0.059308455	0.059360127	80.75087951	0.021259584	0.021259584	0.021259584	2	1	0	1
0.001523101	1	1	1	1	0	0	0	1	1	0	1	1	2	0	0	0.541092574	4413.677663	0.856525842	0.489262829	5153	0	1	78.32117213	78.32117213	78.32117213	1	0.013311939	0.013311939	0.013311939	114.5	1	0	1	2767.665311	2767.665311	2767.665311	1	5.295758607	4.042126708	0.033737407	0.022220066	496.6203573	0.027930671	0.027930671	0.027930671	1	1	0	1
0.001596516	1	1	1	1	0	0	0	1	1	0	1	1	2	0	0	0.762881097	1668.770892	0.783460513	0.830279706	2130	0	1	76.49577465	76.49577465	76.49577465	1	0.014032534	0.014032534	0.014032534	80.25	1	0	1	1044.987294	1044.987294	1044.987294	1	4.874671407	3.64130634	0.044691624	0.037676056	228.1878666	0.035044137	0.035044137	0.035044137	1	1	0	1
0.001635855	1	1	1	1	0	0	0	1	1	0	1	1	2	0	0	0.724360824	3898.969821	0.795059099	0.748667399	4904	0	1	76.87642741	76.87642741	76.87642741	1	0.013847328	0.013847328	0.013847328	168.5	1	0	1	1325.986397	1325.986397	1325.986397	1	5.308708362	5.130200981	0.030257517	0.034359706	359.5869523	0.020185689	0.020185689	0.020185689	2	1	0	1
0.001595466	1	1	1	1	0	0	0	1	1	0	1	1	2	0	0	0.614167474	2485.083696	0.83196642	0.621563882	2987	0	1	77.64613324	77.64613324	77.64613324	1	0.013572392	0.013572392	0.013572392	83.5	1	0	1	1689.622896	1689.622896	1689.622896	1	4.894096497	3.863313182	0.046485234	0.027954469	256.9708486	0.023603312	0.023603312	0.023603312	1	1	0	1
0.001575166	1	1	1	1	0	0	0	1	1	0	1	1	2	0	0	0.870285335	1967.826005	0.739506203	0.97467434	2661	0	1	75.46824502	75.46824502	75.46824502	1	0.014343646	0.014343646	0.014343646	122.75	1	0	1	691.2338064	691.2338064	691.2338064	1	4.669063257	6.179431003	0.048944151	0.046129275	129.7077617	0.013376431	0.013376431	0.013376431	2	1	0	1
0.00147174	1	1	1	1	0	0	0	1	1	0	1	1	2	0	0	0.82576948	1079.484933	0.756471572	0.880556138	1427	0	1	76.0119131	76.0119131	76.0119131	1	0.014140914	0.014140914	0.014140914	59.25	1	0	1	791.1936472	791.1936472	791.1936472	1	4.418699804	3.376066996	0.056257701	0.041520673	108.2525195	0.011552812	0.011552812	0.011552812	1	1	0	1
0.001713675	1	1	1	1	0	0	0	1	1	0	1	1	2	0	0	0.638422569	10610.2838	0.823843761	0.64786392	12879	0	1	77.482025	77.482025	77.482025	1	0.013628392	0.013628392	0.013628392	377.5	1	0	1	1720.208222	1720.208222	1720.208222	1	5.781940087	8.311736448	0.02176606	0.029311282	405.0818169	0.021344363	0.021344363	0.021344363	4	1	0	1
0.001595466	1	1	1	1	0	0	0	1	1	0	1	1	2	0	0	0.877997419	1932.839416	0.742542995	0.973357819	2603	0	1	75.57702651	75.57702651	75.57702651	1	0.01436001	0.01436001	0.01436001	118	1	0	1	711.8064234	711.8064234	711.8064234	1	4.677435832	5.653496131	0.046947893	0.045332309	115.0909458	0.02691163	0.02691163	0.02691163	2	1	0	1
0.001563019	1	1	1	1	0	0	0	1	1	0	1	1	2	0	0	0.945220192	1502.874405	0.714973552	1.090349366	2102	0	1	74.81160799	74.81160799	74.81160799	1	0.014636812	0.014636812	0.014636812	108.75	1	0	1	533.9171166	533.9171166	533.9171166	1	4.59517238	5.225172812	0.049321996	0.051736441	96.89494974	0.030643345	0.030643345	0.030643345	2	1	0	1
0.001684501	1	1	1	1	0	0	0	1	1	0	1	1	2	0	0	0.565139902	13614.7966	0.847376399	0.540415784	16067	0	1	78.04549698	78.04549698	78.04549698	1	0.013403641	0.013403641	0.013403641	394.25	1	0	1	2441.909486	2441.909486	2441.909486	1	6.060665214	7.607578944	0.018915027	0.024537873	611.2515397	0.015700263	0.015700263	0.015700263	2	1	0	1
0.001776195	1	1	1	1	0	0	0	1	1	0	1	1	2	0	0	1.333990496	198.6774194	0.582631728	1.624822628	341	0	1	71.42815249	71.42815249	71.42815249	1	0.016091164	0.016091164	0.016091164	27.5	1	0	1	200.4398784	200.4398784	200.4398784	1	3.2442484	3.574420624	0.130077418	0.080645161	25.58691427	0.050970266	0.050970266	0.050970266	1	1	0	1
0.001536898	1	1	1	1	0	0	0	1	1	0	1	1	2	0	0	0.894405129	1395.715789	0.734587258	0.984815512	1900	0	1	75.45263158	75.45263158	75.45263158	1	0.014382978	0.014382978	0.014382978	88	1	0	1	603.707387	603.707387	603.707387	1	4.416536544	4.964646902	0.056309027	0.046315789	69.91305132	0.017473957	0.017473957	0.017473957	2	1	0	1
0.001690523	1	1	1	1	0	0	0	1	1	0	1	1	2	0	0	0.634045495	11084.17588	0.824286151	0.620214213	13447	0	1	77.56547929	77.56547929	77.56547929	1	0.01357233	0.01357233	0.01357233	383.5	1	0	1	1965.438942	1965.438942	1965.438942	1	5.815251236	8.552560144	0.021909905	0.028519372	578.8780104	0.015122068	0.015122068	0.015122068	2	1	0	1
0.001587289	1	1	1	1	0	0	0	1	1	0	1	1	2	0	0	0.89528047	2720.205427	0.738183291	0.965377332	3685	0	1	75.60841248	75.60841248	75.60841248	1	0.014354031	0.014354031	0.014354031	166	1	0	1	719.7808982	719.7808982	719.7808982	1	4.915083861	6.967678936	0.042063831	0.04504749	158.7164356	0.027279124	0.027279124	0.027279124	3	1	0	1
0.001522972	1	1	1	1	0	0	0	1	1	0	1	1	2	0	0	0.579980102	4407.484617	0.842248159	0.592279683	5233	0	1	77.82591248	77.82591248	77.82591248	1	0.013502442	0.013502442	0.013502442	138.5	1	0	1	2335.469172	2335.469172	2335.469172	1	5.190882907	4.961430136	0.035051655	0.026466654	567.5058566	0.018087625	0.018087625	0.018087625	1	1	0	1
0.001635855	1	1	1	1	0	0	0	1	1	0	1	1	2	0	0	0.650825615	5720.652522	0.817352839	0.657105854	6999	0	1	77.34404915	77.34404915	77.34404915	1	0.013644799	0.013644799	0.013644799	212.5	1	0	1	1604.963249	1604.963249	1604.963249	1	5.599471021	5.39316665	0.025207621	0.03036148	344.4584516	0.017007434	0.017007434	0.017007434	2	1	0	1
0.001703978	1	1	1	1	0	0	0	1	1	0	1	1	2	0	0	0.762970116	4244.415407	0.782236529	0.799065509	5426	0	1	76.59749355	76.59749355	76.59749355	1	0.013960522	0.013960522	0.013960522	199.25	1	0	1	1156.217172	1156.217172	1156.217172	1	5.354722343	5.915664827	0.029348132	0.036721342	316.3667189	0.020735449	0.020735449	0.020735449	3	1	0	1
0.001700228	1	1	1	1	0	0	0	1	1	0	1	1	2	0	0	1.019826089	588.6126126	0.662852041	1.388970051	888	0	1	72.72297297	72.72297297	72.72297297	1	0.015342636	0.015342636	0.015342636	61.5	1	0	1	728.7551587	728.7551587	728.7551587	1	3.313007386	9.449801587	0.136416367	0.069256757	129.7167687	0.023150215	0.023150215	0.023150215	1	1	0	1
0.001510388	1	1	1	1	0	0	0	1	1	0	1	1	2	0	0	0.635315754	2305	0.822039943	0.676950698	2804	0	1	77.33309558	77.33309558	77.33309558	1	0.013678332	0.013678332	0.013678332	85.75	1	0	1	1517.531768	1517.531768	1517.531768	1	4.855433581	3.798777925	0.045222626	0.030581312	272.2586732	0.021601466	0.021601466	0.021601466	1	1	0	1
0.001017754	1	1	1	1	0	0	0	1	1	0	1	1	2	0	0	0.392094774	7792.994012	0.897396823	0.349793486	8684	0	1	79.06126209	79.06126209	79.06126209	1	0.013006888	0.013006888	0.013006888	139	1	0	1	5100.863519	5100.863519	5100.863519	1	5.315354469	6.061348481	0.040517313	0.016006449	520.7472604	0.002169671	0.002169671	0.002169671	1	1	0	1
0.001727647	1	1	1	1	0	0	0	1	1	0	1	1	2	0	0	1.05451781	368.4104882	0.666203415	1.345244908	553	0	1	73.18083183	73.18083183	73.18083183	1	0.015236221	0.015236221	0.015236221	36.25	1	0	1	322.3380456	322.3380456	322.3380456	1	3.650311408	3.733134921	0.117057915	0.065551537	43.42697176	0.026138047	0.026138047	0.026138047	1	1	0	1
0.001821171	1	1	1	1	0	0	0	1	1	0	1	1	2	0	0	0.734876281	1928.456026	0.785201965	0.831644765	2456	0	1	76.39983713	76.39983713	76.39983713	1	0.014007384	0.014007384	0.014007384	94.25	1	0	1	1046.079853	1046.079853	1046.079853	1	4.684149107	4.883454152	0.052947867	0.038375407	246.2684069	0.016944911	0.016944911	0.016944911	1	1	0	1
0.001720662	1	1	1	1	0	0	0	1	1	0	1	1	2	0	0	0.965405487	7066.879806	0.714981769	1.063152684	9884	0	1	75.05726427	75.05726427	75.05726427	1	0.014607	0.014607	0.014607	491.75	1	0	1	708.4659311	708.4659311	708.4659311	1	5.432313196	13.66982814	0.027104182	0.049752125	259.1462037	0.055585696	0.055585696	0.055585696	8	1	0	1
0.001745544	1	1	1	1	0	0	0	1	1	0	1	1	2	0	0	0.914566308	1701.509686	0.732462198	1.024391582	2323	0	1	75.37882049	75.37882049	75.37882049	1	0.014479248	0.014479248	0.014479248	109.5	1	0	1	648.9732577	648.9732577	648.9732577	1	4.812305485	4.695684385	0.042509679	0.047137322	138.0094074	0.033796111	0.033796111	0.033796111	2	1	0	1
0.001630675	1	1	1	1	0	0	0	1	1	0	1	1	2	0	0	0.776064517	1304.035182	0.777599989	0.836290491	1677	0	1	76.41323792	76.41323792	76.41323792	1	0.014050799	0.014050799	0.014050799	64.25	1	0	1	959.6517742	959.6517742	959.6517742	1	4.535746778	3.739924938	0.055703742	0.038312463	136.0611474	0.034853876	0.034853876	0.034853876	1	1	0	1
0.001622372	1	1	1	1	0	0	0	1	1	0	1	1	2	0	0	1.121389326	438.7741456	0.651967527	1.28117652	673	0	1	73.44279346	73.44279346	73.44279346	1	0.015131836	0.015131836	0.015131836	42.5	1	0	1	343.1770318	343.1770318	343.1770318	1	3.83462326	3.763074002	0.091762373	0.063150074	61.73740955	0.026858631	0.026858631	0.026858631	1	1	0	1
0.00162129	1	1	1	1	0	0	0	1	1	0	1	1	2	0	0	0.664428463	5166.046644	0.814063448	0.69501682	6346	0	1	77.20926568	77.20926568	77.20926568	1	0.013722133	0.013722133	0.013722133	200.5	1	0	1	1512.191852	1512.191852	1512.191852	1	5.46150264	5.668163703	0.027705157	0.031594705	347.9663323	0.018098407	0.018098407	0.018098407	2	1	0	1
0.00154742	1	1	1	1	0	0	0	1	1	0	1	1	2	0	0	0.941073717	1309.411348	0.714354254	1.031569793	1833	0	1	74.94653573	74.94653573	74.94653573	1	0.014508383	0.014508383	0.014508383	92.25	1	0	1	973.0864647	973.0864647	973.0864647	1	4.682680786	4.819240072	0.049471226	0.050327332	283.3690401	0.02238998	0.02238998	0.02238998	1	1	0	1
0.001479043	1	1	1	1	0	0	0	1	1	0	1	1	2	0	0	0.649987957	2299.240057	0.816491497	0.695304429	2816	0	1	77.20809659	77.20809659	77.20809659	1	0.013711321	0.013711321	0.013711321	89	1	0	1	1541.438138	1541.438138	1541.438138	1	4.776039687	4.407658988	0.049415492	0.031605114	252.8188152	0.013694975	0.013694975	0.013694975	1	1	0	1
0.001779968	1	1	1	1	0	0	0	1	1	0	1	1	2	0	0	1.073984299	376.4458259	0.668642675	1.204837066	563	0	1	73.92362345	73.92362345	73.92362345	1	0.014943089	0.014943089	0.014943089	33.25	1	0	1	349.4470009	349.4470009	349.4470009	1	3.605476312	3.675966495	0.105809387	0.059058615	30.45653144	0.018896295	0.018896295	0.018896295	1	1	0	1
0.001599584	1	1	1	1	0	0	0	1	1	0	1	1	2	0	0	0.777531344	1402.350028	0.780383989	0.821438315	1797	0	1	76.54145799	76.54145799	76.54145799	1	0.014023189	0.014023189	0.014023189	67	1	0	1	991.2683843	991.2683843	991.2683843	1	4.283051088	5.549539046	0.077656926	0.037284363	158.7038353	0.037865352	0.037865352	0.037865352	1	1	0	1
0.001630675	1	1	1	1	0	0	0	1	1	0	1	1	2	0	0	0.577317674	8662.018295	0.842936775	0.563646055	10276	0	1	77.92351109	77.92351109	77.92351109	1	0.013448213	0.013448213	0.013448213	262.75	1	0	1	2434.824631	2434.824631	2434.824631	1	5.715071548	6.831160324	0.024569082	0.025569288	647.5491204	0.016221564	0.016221564	0.016221564	2	1	0	1
0.001557947	1	1	1	1	0	0	0	1	1	0	1	1	2	0	0	0.950313842	930.5300462	0.716895259	0.958031914	1298	0	1	75.38520801	75.38520801	75.38520801	1	0.014384542	0.014384542	0.014384542	60.5	1	0	1	648.453172	648.453172	648.453172	1	4.411305096	3.830413895	0.060715907	0.046610169	121.5709667	0.030585613	0.030585613	0.030585613	1	1	0	1
0.001523721	1	1	1	1	0	0	0	1	1	0	1	1	2	0	0	0.981743182	2447.568129	0.706572786	1.088616866	3464	0	1	74.84815242	74.84815242	74.84815242	1	0.014642338	0.014642338	0.014642338	178.25	1	0	1	633.8782217	633.8782217	633.8782217	1	4.898731413	8.450901876	0.044227173	0.051457852	199.8154822	0.033992512	0.033992512	0.033992512	3	1	0	1
0.001580134	1	1	1	1	0	0	0	1	1	0	1	1	2	0	0	0.56479327	4162.071589	0.848882641	0.520878363	4903	0	1	78.16418519	78.16418519	78.16418519	1	0.01337879	0.01337879	0.01337879	115.5	1	0	1	2473.147889	2473.147889	2473.147889	1	5.118821682	4.628203569	0.03829113	0.023557006	488.518943	0.030768411	0.030768411	0.030768411	1	1	0	1
0.001995766	1	1	1	1	0	0	0	1	1	0	1	1	2	0	0	0.638859043	6100.125034	0.823673377	0.630663447	7406	0	1	77.5563057	77.5563057	77.5563057	1	0.013595592	0.013595592	0.013595592	212.25	1	0	1	1787.80748	1787.80748	1787.80748	1	5.545061801	5.751192661	0.026407892	0.028659195	405.7053777	0.018365244	0.018365244	0.018365244	2	1	0	1
0.00159957	1	1	1	1	0	0	0	1	1	0	1	1	2	0	0	0.639425357	2490.267503	0.82241331	0.610497095	3028	0	1	77.58388375	77.58388375	77.58388375	1	0.01355654	0.01355654	0.01355654	85.75	1	0	1	1629.932077	1629.932077	1629.932077	1	5.113910348	3.0557824	0.035163055	0.028319022	267.0345933	0.013183471	0.013183471	0.013183471	1	1	0	1
0.001496404	1	1	1	1	0	0	0	1	1	0	1	1	2	0	0	0.948854205	751.3038936	0.713488978	0.982905081	1053	0	1	75.22412156	75.22412156	75.22412156	1	0.014417299	0.014417299	0.014417299	50.5	1	0	1	582.1563115	582.1563115	582.1563115	1	4.16847058	3.688265432	0.070857121	0.047958215	70.27735443	0.020833129	0.020833129	0.020833129	1	1	0	1
0.001654823	1	1	1	1	0	0	0	1	1	0	1	1	2	0	0	0.438620605	12298.94373	0.887241648	0.411356509	13862	0	1	78.81214832	78.81214832	78.81214832	1	0.013135953	0.013135953	0.013135953	252.25	1	0	1	3897.67264	3897.67264	3897.67264	1	5.784510692	6.199546956	0.026456181	0.01819723	502.7243913	0.018457264	0.018457264	0.018457264	2	1	0	1
0.001653928	1	1	1	1	0	0	0	1	1	0	1	1	2	0	0	1.078799757	3622.746957	0.668156945	1.185857963	5422	0	1	73.99188491	73.99188491	73.99188491	1	0.014911781	0.014911781	0.014911781	316.75	1	0	1	448.4288164	448.4288164	448.4288164	1	4.985362614	12.38789556	0.037968942	0.058419402	125.1378512	0.029999519	0.029999519	0.029999519	5	1	0	1
0.0015486	1	1	1	1	0	0	0	1	1	0	1	1	2	0	0	0.601632466	2803.996725	0.834771279	0.627522882	3359	0	1	77.62697231	77.62697231	77.62697231	1	0.013572071	0.013572071	0.013572071	94.5	1	0	1	1977.750148	1977.750148	1977.750148	1	4.816765773	4.445193828	0.047230918	0.028133373	261.9935606	0.014959618	0.014959618	0.014959618	1	1	0	1
0.001528201	1	1	1	1	0	0	0	1	1	0	1	1	2	0	0	0.691120729	1950.472291	0.806646936	0.670019655	2418	0	1	77.27956989	77.27956989	77.27956989	1	0.013690908	0.013690908	0.013690908	74.75	1	0	1	1337.876957	1337.876957	1337.876957	1	4.461235439	5.289691821	0.06624054	0.030913978	209.5320518	0.020257951	0.020257951	0.020257951	1	1	0	1
0.001411099	1	1	1	1	0	0	0	1	1	0	1	1	2	0	0	1.050485193	562.4424242	0.681748393	1.166377961	825	0	1	74.25333333	74.25333333	74.25333333	1	0.014858617	0.014858617	0.014858617	46.5	1	0	1	429.2981207	429.2981207	429.2981207	1	4.058576373	3.716182917	0.074527913	0.056363636	67.2156692	0.035613416	0.035613416	0.035613416	1	1	0	1
0.002257827	1	1	1	1	0	0	0	1	1	0	1	1	2	0	0	1.297569449	261.4965831	0.595664199	1.516254067	439	0	1	72.12984055	72.12984055	72.12984055	1	0.015803275	0.015803275	0.015803275	32.75	1	0	1	238.7125661	238.7125661	238.7125661	1	3.680359746	3.027513228	0.093169424	0.074601367	39.88692709	0.046341469	0.046341469	0.046341469	1	1	0	1
0.001681469	1	1	1	1	0	0	0	1	1	0	1	1	2	0	0	0.859875971	3134.640573	0.748124242	0.918757355	4190	0	1	75.8176611	75.8176611	75.8176611	1	0.01423766	0.01423766	0.01423766	181	1	0	1	824.4105644	824.4105644	824.4105644	1	5.033990541	7.070128897	0.037826015	0.043198091	212.255282	0.021745428	0.021745428	0.021745428	2	1	0	1
0.001573904	1	1	1	1	0	0	0	1	1	0	1	1	2	0	0	0.640465694	3515.156045	0.823607321	0.641635756	4268	0	1	77.50374883	77.50374883	77.50374883	1	0.013615763	0.013615763	0.013615763	124.25	1	0	1	1870.992839	1870.992839	1870.992839	1	5.220710319	4.423272461	0.033824951	0.029111996	438.2168305	0.018882853	0.018882853	0.018882853	1	1	0	1
0.001605797	1	1	1	1	0	0	0	1	1	0	1	1	2	0	0	0.706533585	1765.506546	0.797068418	0.732865696	2215	0	1	76.89887133	76.89887133	76.89887133	1	0.013810086	0.013810086	0.013810086	75.5	1	0	1	1196.859515	1196.859515	1196.859515	1	5.090840791	2.600634487	0.034049962	0.034085779	195.4049104	0.017678733	0.017678733	0.017678733	1	1	0	1
0.001715312	1	1	1	1	0	0	0	1	1	0	1	1	2	0	0	0.878963136	1619.676754	0.742630332	0.914870434	2181	0	1	75.81155433	75.81155433	75.81155433	1	0.014247476	0.014247476	0.014247476	94.25	1	0	1	846.1384726	846.1384726	846.1384726	1	4.725574206	4.566857767	0.047166752	0.043214122	231.5268105	0.032512794	0.032512794	0.032512794	1	1	0	1
0.001656988	1	1	1	1	0	0	0	1	1	0	1	1	2	0	0	0.682767047	2281.380851	0.809000302	0.685193904	2820	0	1	77.22907801	77.22907801	77.22907801	1	0.013719131	0.013719131	0.013719131	88.5	1	0	1	1465.325395	1465.325395	1465.325395	1	4.975710771	3.637243926	0.039181561	0.031382979	249.2845621	0.02378091	0.02378091	0.02378091	1	1	0	1
0.001641033	1	1	1	1	0	0	0	1	1	0	1	1	2	0	0	1.001733324	730.8819048	0.696078005	1.139261678	1050	0	1	74.47809524	74.47809524	74.47809524	1	0.014759335	0.014759335	0.014759335	57.25	1	0	1	530.8247573	530.8247573	530.8247573	1	4.188798779	3.855711577	0.066741972	0.05452381	116.5841254	0.032715999	0.032715999	0.032715999	1	1	0	1
0.001462194	1	1	1	1	0	0	0	1	1	0	1	1	2	0	0	0.928191072	936.5069552	0.723730259	1.065409487	1294	0	1	75.02009274	75.02009274	75.02009274	1	0.014566585	0.014566585	0.014566585	64.75	1	0	1	615.9485121	615.9485121	615.9485121	1	4.156304628	4.854842645	0.078126291	0.05003864	139.2510318	0.025880721	0.025880721	0.025880721	1	1	0	1
0.001502846	1	1	1	1	0	0	0	1	1	0	1	1	2	0	0	0.808227588	2053.363162	0.765608934	0.865380883	2682	0	1	76.18344519	76.18344519	76.18344519	1	0.01410859	0.01410859	0.01410859	107.75	1	0	1	959.2463495	959.2463495	959.2463495	1	4.835901391	4.826634013	0.044647433	0.040175242	218.025809	0.020399443	0.020399443	0.020399443	1	1	0	1
0.001900438	1	1	1	1	0	0	0	1	1	0	1	1	2	0	0	1.386852579	137.291498	0.555836024	1.735186612	247	0	1	70.41700405	70.41700405	70.41700405	1	0.016406757	0.016406757	0.016406757	22	1	0	1	156.2095274	156.2095274	156.2095274	1	3.040413925	3.132059661	0.145208133	0.089068826	12.87407653	0.034919472	0.034919472	0.034919472	1	1	0	1
0.001697913	1	1	1	1	0	0	0	1	1	0	1	1	2	0	0	0.414341963	8203.757334	0.894727597	0.380563275	9169	0	1	78.97229796	78.97229796	78.97229796	1	0.013072943	0.013072943	0.013072943	154.5	1	0	1	5231.001808	5231.001808	5231.001808	1	5.366213119	5.677975472	0.036486955	0.016850256	777.7413071	0.015602296	0.015602296	0.015602296	1	1	0	1
0.001516217	1	1	1	1	0	0	0	1	1	0	1	1	2	0	0	1.159357873	957.896921	0.641162598	1.305848114	1494	0	1	73.22623829	73.22623829	73.22623829	1	0.015224682	0.015224682	0.015224682	97	1	0	1	346.824685	346.824685	346.824685	1	4.056604809	7.558318616	0.074102955	0.064926372	61.48674322	0.028010006	0.028010006	0.028010006	2	1	0	1
0.001505729	1	1	1	1	0	0	0	1	1	0	1	1	2	0	0	1.070386754	398.6677966	0.67570813	1.211444987	590	0	1	74.06779661	74.06779661	74.06779661	1	0.014955678	0.014955678	0.014955678	34.25	1	0	1	365.1109357	365.1109357	365.1109357	1	3.660692964	3.346231036	0.096326425	0.058050847	35.70752814	0.028330332	0.028330332	0.028330332	1	1	0	1
0.001703686	1	1	1	1	0	0	0	1	1	0	1	1	2	0	0	0.46702772	5251.940645	0.878104104	0.454651288	5981	0	1	78.58535362	78.58535362	78.58535362	1	0.013216579	0.013216579	0.013216579	120.25	1	0	1	3364.087401	3364.087401	3364.087401	1	5.326420052	4.159102883	0.034970644	0.020105334	525.5226849	0.016241657	0.016241657	0.016241657	1	1	0	1
0.001848484	1	1	1	1	0	0	0	1	1	0	1	1	2	0	0	0.622473157	2605.60936	0.829547711	0.639591538	3141	0	1	77.56606176	77.56606176	77.56606176	1	0.013611083	0.013611083	0.013611083	90	1	0	1	1856.99689	1856.99689	1856.99689	1	4.642299797	4.817156252	0.054885984	0.028653295	254.8365503	0.027270927	0.027270927	0.027270927	1	1	0	1
0.001504116	1	1	1	1	0	0	0	1	1	0	1	1	2	0	0	0.962783072	626.7536723	0.70819624	1.062065179	885	0	1	74.86666667	74.86666667	74.86666667	1	0.014569328	0.014569328	0.014569328	45.25	1	0	1	497.1820734	497.1820734	497.1820734	1	3.903997965	4.097810965	0.091340543	0.051129944	63.1769903	0.01505105	0.01505105	0.01505105	1	1	0	1
0.00175026	1	1	1	1	0	0	0	1	1	0	1	1	2	0	0	0.96926813	1904.910121	0.719376934	1.07216756	2648	0	1	75.28700906	75.28700906	75.28700906	1	0.014733374	0.014733374	0.014733374	127.5	1	0	1	799.9563801	799.9563801	799.9563801	1	4.792308959	6.073296474	0.047255581	0.048149547	330.5717703	0.121108538	0.121108538	0.121108538	1	1	0	1
0.001632794	1	1	1	1	0	0	0	1	1	0	1	1	2	0	0	0.811852696	3133.489128	0.765572716	0.859340275	4093	0	1	76.21768874	76.21768874	76.21768874	1	0.01411163	0.01411163	0.01411163	163.25	1	0	1	949.7541063	949.7541063	949.7541063	1	5.170652625	5.845984724	0.035138671	0.03988517	231.7581248	0.033037211	0.033037211	0.033037211	2	1	0	1
0.001612587	1	1	1	1	0	0	0	1	1	0	1	1	2	0	0	1.434876158	155.3789474	0.545189289	1.692779317	285	0	1	70.67017544	70.67017544	70.67017544	1	0.016354786	0.016354786	0.016354786	24.75	1	0	1	168.3331499	168.3331499	168.3331499	1	3.139141976	3.357256778	0.132903563	0.086842105	18.99139372	0.04354193	0.04354193	0.04354193	1	1	0	1
0.001563896	1	1	1	1	0	0	0	1	1	0	1	1	2	0	0	0.860543034	2341.940724	0.75038152	0.926155886	3121	0	1	75.88369112	75.88369112	75.88369112	1	0.014265277	0.014265277	0.014265277	133.5	1	0	1	843.3203237	843.3203237	843.3203237	1	4.829730511	5.938500395	0.043898048	0.042774752	227.995625	0.03315385	0.03315385	0.03315385	2	1	0	1
0.001754037	1	1	1	1	0	0	0	1	1	0	1	1	2	0	0	0.781465994	3684.946094	0.775941481	0.80407481	4749	0	1	76.55527479	76.55527479	76.55527479	1	0.013981762	0.013981762	0.013981762	176	1	0	1	1211.964512	1211.964512	1211.964512	1	5.247787897	5.961527128	0.032951991	0.037060434	408.6884631	0.02798483	0.02798483	0.02798483	3	1	0	1
0.001536457	1	1	1	1	0	0	0	1	1	0	1	1	2	0	0	1.137085363	736.4762742	0.6471672	1.332118445	1138	0	1	73.20913884	73.20913884	73.20913884	1	0.01524692	0.01524692	0.01524692	74.25	1	0	1	307.4380638	307.4380638	307.4380638	1	3.998937524	5.524036399	0.075899155	0.065246046	41.66043812	0.021792783	0.021792783	0.021792783	2	1	0	1
0.00206307	1	1	1	1	0	0	0	1	1	0	1	1	2	0	0	0.57204977	3550.748808	0.846222309	0.583994835	4196	0	1	77.90324118	77.90324118	77.90324118	1	0.013486588	0.013486588	0.013486588	108.5	1	0	1	2269.103069	2269.103069	2269.103069	1	5.127305732	4.042716724	0.036803663	0.02585796	393.1795894	0.024207411	0.024207411	0.024207411	1	1	0	1
0.001691183	1	1	1	1	0	0	0	1	1	0	1	1	2	0	0	0.636898624	6737.80789	0.825509421	0.633726941	8162	0	1	77.56652781	77.56652781	77.56652781	1	0.013603907	0.013603907	0.013603907	233.5	1	0	1	1783.262189	1783.262189	1783.262189	1	5.597707223	6.219926091	0.025729944	0.028608184	407.1472015	0.023221836	0.023221836	0.023221836	3	1	0	1
0.001541547	1	1	1	1	0	0	0	1	1	0	1	1	2	0	0	0.962687931	794.0230906	0.705171484	1.040921983	1126	0	1	74.85435169	74.85435169	74.85435169	1	0.014540481	0.014540481	0.014540481	57.5	1	0	1	568.8716488	568.8716488	568.8716488	1	4.485247914	3.631752795	0.059185578	0.051065719	121.0604864	0.021790588	0.021790588	0.021790588	1	1	0	1
0.00160368	1	1	1	1	0	0	0	1	1	0	1	1	2	0	0	0.908550397	1371.896957	0.732459667	0.978222295	1873	0	1	75.53817405	75.53817405	75.53817405	1	0.014382016	0.014382016	0.014382016	85.5	1	0	1	747.7781438	747.7781438	747.7781438	1	4.501681851	4.778684833	0.05408652	0.045648692	215.0552623	0.033530309	0.033530309	0.033530309	2	1	0	1
0.001645349	1	1	1	1	0	0	0	1	1	0	1	1	2	0	0	0.911406427	1190.338235	0.729373919	0.963517637	1632	0	1	75.43872549	75.43872549	75.43872549	1	0.014360029	0.014360029	0.014360029	75.5	1	0	1	714.1264245	714.1264245	714.1264245	1	4.598087891	3.987053796	0.050040236	0.046262255	168.3369585	0.023693873	0.023693873	0.023693873	1	1	0	1
0.001572075	1	1	1	1	0	0	0	1	1	0	1	1	2	0	0	0.488041383	6727.66278	0.871571807	0.465831062	7719	0	1	78.49475321	78.49475321	78.49475321	1	0.013246726	0.013246726	0.013246726	160.75	1	0	1	3425.653023	3425.653023	3425.653023	1	5.535470264	5.062842459	0.030178045	0.020825236	687.0786986	0.018403536	0.018403536	0.018403536	1	1	0	1
0.001603728	1	1	1	1	0	0	0	1	1	0	1	1	2	0	0	0.615421904	2980.688109	0.830044029	0.624751954	3591	0	1	77.59593428	77.59593428	77.59593428	1	0.013577552	0.013577552	0.013577552	101.75	1	0	1	1787.938947	1787.938947	1787.938947	1	4.976442711	4.29675599	0.041793987	0.028334726	325.120826	0.022245101	0.022245101	0.022245101	1	1	0	1
0.001582351	1	1	1	1	0	0	0	1	1	0	1	1	2	0	0	0.638902022	2381.235376	0.824242082	0.680290394	2889	0	1	77.38975424	77.38975424	77.38975424	1	0.013701294	0.013701294	0.013701294	87.25	1	0	1	1545.15998	1545.15998	1545.15998	1	4.669198178	5.313940036	0.056555751	0.030200762	241.6766583	0.036970575	0.036970575	0.036970575	1	1	0	1
0.001568799	1	1	1	1	0	0	0	1	1	0	1	1	2	0	0	0.661075303	2388.717599	0.814705866	0.696191435	2932	0	1	77.21691678	77.21691678	77.21691678	1	0.013719592	0.013719592	0.013719592	92.5	1	0	1	1406.234255	1406.234255	1406.234255	1	5.028155686	3.601998241	0.040109904	0.031548431	258.6460939	0.015836878	0.015836878	0.015836878	1	1	0	1
0.001748186	1	1	1	1	0	0	0	1	1	0	1	1	2	0	0	1.571447986	343.1766382	0.48885561	1.812623274	702	0	1	69.13675214	69.13675214	69.13675214	1	0.016833155	0.016833155	0.016833155	69.75	1	0	1	149.7362745	149.7362745	149.7362745	1	3.652184806	7.900697587	0.108318659	0.099358974	32.31776186	0.04236009	0.04236009	0.04236009	2	1	0	1
0.001554844	1	1	1	1	0	0	0	1	1	0	1	1	2	0	0	0.896494666	1052.991614	0.735843197	0.977025151	1431	0	1	75.51991614	75.51991614	75.51991614	1	0.01436989	0.01436989	0.01436989	65.5	1	0	1	713.1610526	713.1610526	713.1610526	1	4.133931468	4.521963878	0.071850436	0.045772187	159.3934327	0.026736165	0.026736165	0.026736165	1	1	0	1
0.001649459	1	1	1	1	0	0	0	1	1	0	1	1	2	0	0	0.882394641	860.1906816	0.742183504	0.938548226	1159	0	1	75.75582399	75.75582399	75.75582399	1	0.014301928	0.014301928	0.014301928	50.75	1	0	1	671.6024693	671.6024693	671.6024693	1	4.28152739	3.336913951	0.064173579	0.043787748	91.60868799	0.030817784	0.030817784	0.030817784	1	1	0	1
0.001430704	1	1	1	1	0	0	0	1	1	0	1	1	2	0	0	1.296977614	250.0023641	0.591022137	1.438771803	423	0	1	72.22931442	72.22931442	72.22931442	1	0.015648284	0.015648284	0.015648284	31	1	0	1	238.0182453	238.0182453	238.0182453	1	3.598546771	3.605210944	0.11173287	0.073286052	31.50284299	0.0390287	0.0390287	0.0390287	1	1	0	1
0.001931598	1	1	1	1	0	0	0	1	1	0	1	1	2	0	0	0.561954522	4633.234389	0.848422338	0.532691049	5461	0	1	78.08295184	78.08295184	78.08295184	1	0.013390292	0.013390292	0.013390292	132.25	1	0	1	2481.373274	2481.373274	2481.373274	1	5.389903748	4.101112005	0.032230028	0.024217176	513.2840737	0.016063402	0.016063402	0.016063402	1	1	0	1
0.00143626	1	1	1	1	0	0	0	1	1	0	1	1	2	0	0	0.884110301	964.280916	0.736092302	0.988334013	1310	0	1	75.39541985	75.39541985	75.39541985	1	0.014398048	0.014398048	0.014398048	61.25	1	0	1	636.2682828	636.2682828	636.2682828	1	4.321658669	3.773609606	0.064458461	0.046755725	108.2266968	0.029206254	0.029206254	0.029206254	1	1	0	1
0.001546638	1	1	1	1	0	0	0	1	1	0	1	1	2	0	0	1.368125915	219.4564103	0.562708744	1.50469428	390	0	1	71.54871795	71.54871795	71.54871795	1	0.015849679	0.015849679	0.015849679	30.75	1	0	1	212.8615362	212.8615362	212.8615362	1	3.419604538	3.990049834	0.122797992	0.078846154	30.79459654	0.035623506	0.035623506	0.035623506	1	1	0	1
0.001506605	1	1	1	1	0	0	0	1	1	0	1	1	2	0	0	1.030421525	535.9305913	0.688856801	1.186041594	778	0	1	74.24678663	74.24678663	74.24678663	1	0.014877916	0.014877916	0.014877916	44	1	0	1	423.2135128	423.2135128	423.2135128	1	4.067886108	3.098917869	0.069930953	0.05655527	67.81284183	0.029316857	0.029316857	0.029316857	1	1	0	1
0.0016987	1	1	1	1	0	0	0	1	1	0	1	1	2	0	0	0.72767582	9640.141913	0.796311078	0.756790184	12106	0	1	76.90137122	76.90137122	76.90137122	1	0.013887097	0.013887097	0.013887097	414.5	1	0	1	1623.841275	1623.841275	1623.841275	1	5.739067065	10.69364943	0.025059419	0.03423922	666.215093	0.052369306	0.052369306	0.052369306	6	1	0	1
0.001444716	1	1	1	1	0	0	0	1	1	0	1	1	2	0	0	1.035705346	603.8834628	0.670236918	1.326204328	901	0	1	73.2463929	73.2463929	73.2463929	1	0.015202569	0.015202569	0.015202569	58.5	1	0	1	744.6713212	744.6713212	744.6713212	1	3.527485621	7.28962589	0.118009788	0.064927858	116.5473216	0.02952083	0.02952083	0.02952083	1	1	0	1
0.001656988	1	1	1	1	0	0	0	1	1	0	1	1	2	0	0	0.651927135	3472.468809	0.820526656	0.654716205	4232	0	1	77.4489603	77.4489603	77.4489603	1	0.013649786	0.013649786	0.013649786	125.25	1	0	1	1702.62867	1702.62867	1702.62867	1	5.047289324	5.550802018	0.042425391	0.029595936	435.1561103	0.024354001	0.024354001	0.024354001	1	1	0	1
0.00151861	1	1	1	1	0	0	0	1	1	0	1	1	2	0	0	0.595663873	3286.168408	0.837240359	0.598417526	3925	0	1	77.75617834	77.75617834	77.75617834	1	0.013520184	0.013520184	0.013520184	106	1	0	1	1984.181751	1984.181751	1984.181751	1	5.095982758	3.956613146	0.038560017	0.027006369	356.1751347	0.020984099	0.020984099	0.020984099	1	1	0	1
0.0015486	1	1	1	1	0	0	0	1	1	0	1	1	2	0	0	0.770789171	2768.83662	0.779953977	0.80368054	3550	0	1	76.54760563	76.54760563	76.54760563	1	0.013972405	0.013972405	0.013972405	131.75	1	0	1	1068.948613	1068.948613	1068.948613	1	4.902574771	6.61341344	0.046977246	0.037112676	230.9214899	0.017221434	0.017221434	0.017221434	1	1	0	1
0.001477211	1	1	1	1	0	0	0	1	1	0	1	1	2	0	0	0.550611427	3816.699866	0.852322435	0.559604087	4478	0	1	78.02947745	78.02947745	78.02947745	1	0.013441278	0.013441278	0.013441278	111	1	0	1	2260.341501	2260.341501	2260.341501	1	5.184635391	4.006069427	0.036615523	0.024787852	400.3915701	0.028707452	0.028707452	0.028707452	1	1	0	1
0.001505444	1	1	1	1	0	0	0	1	1	0	1	1	2	0	0	1.095052047	292.4832962	0.651410459	1.327295003	449	0	1	73.14253898	73.14253898	73.14253898	1	0.015207231	0.015207231	0.015207231	29.5	1	0	1	285.7150835	285.7150835	285.7150835	1	3.388243121	3.502353339	0.12363254	0.065701559	21.75563325	0.013702886	0.013702886	0.013702886	1	1	0	1
0.001562769	1	1	1	1	0	0	0	1	1	0	1	1	2	0	0	0.627785576	4828.409316	0.82382005	0.64807138	5861	0	1	77.43542058	77.43542058	77.43542058	1	0.013617915	0.013617915	0.013617915	173.75	1	0	1	1772.099314	1772.099314	1772.099314	1	5.358886793	5.301015901	0.029947498	0.029645112	427.468175	0.013692832	0.013692832	0.013692832	2	1	0	1
0.001681469	1	1	1	1	0	0	0	1	1	0	1	1	2	0	0	0.577394941	5599.652305	0.843575219	0.560147229	6638	0	1	77.94606809	77.94606809	77.94606809	1	0.013447982	0.013447982	0.013447982	168.5	1	0	1	2275.976508	2275.976508	2275.976508	1	5.544379919	4.649727913	0.026884227	0.025384152	546.6624477	0.022107352	0.022107352	0.022107352	1	1	0	1
0.001597522	1	1	1	1	0	0	0	1	1	0	1	1	2	0	0	0.576641203	3775.188561	0.84342908	0.566698691	4476	0	1	77.92493298	77.92493298	77.92493298	1	0.01345972	0.01345972	0.01345972	114.5	1	0	1	2231.592167	2231.592167	2231.592167	1	5.048718888	4.454660876	0.038301647	0.025580876	419.986197	0.025723312	0.025723312	0.025723312	1	1	0	1
0.001432165	1	1	1	1	0	0	0	1	1	0	1	1	2	0	0	1.391871719	192.4169096	0.560982244	1.647459817	343	0	1	70.93002915	70.93002915	70.93002915	1	0.016233717	0.016233717	0.016233717	29	1	0	1	195.5082011	195.5082011	195.5082011	1	3.483999724	3.000267776	0.102292111	0.084548105	26.61905225	0.063063188	0.063063188	0.063063188	1	1	0	1
0.001653928	1	1	1	1	0	0	0	1	1	0	1	1	2	0	0	0.618299378	6659.165108	0.830423383	0.593038814	8019	0	1	77.73001621	77.73001621	77.73001621	1	0.01352244	0.01352244	0.01352244	217.75	1	0	1	1920.100694	1920.100694	1920.100694	1	5.670997747	5.41280393	0.024269766	0.027154259	421.1975605	0.024644516	0.024644516	0.024644516	2	1	0	1
0.001558797	1	1	1	1	0	0	0	1	1	0	1	1	2	0	0	0.795298441	1224.520807	0.772081215	0.874252802	1586	0	1	76.2332913	76.2332913	76.2332913	1	0.014124784	0.014124784	0.014124784	63.25	1	0	1	871.4675116	871.4675116	871.4675116	1	4.478014641	3.509030151	0.056140019	0.039880202	138.1048308	0.027848514	0.027848514	0.027848514	1	1	0	1
0.001784727	1	1	1	1	0	0	0	1	1	0	1	1	2	0	0	0.580118033	7680.575019	0.843000222	0.570010734	9111	0	1	77.91384041	77.91384041	77.91384041	1	0.013467563	0.013467563	0.013467563	234	1	0	1	2418.725793	2418.725793	2418.725793	1	5.694941171	6.049214156	0.025062994	0.02568324	600.9314157	0.024516399	0.024516399	0.024516399	2	1	0	1
0.001865727	1	1	1	1	0	0	0	1	1	0	1	1	2	0	0	0.654088786	1756.487037	0.813188443	0.723443073	2160	0	1	77.05925926	77.05925926	77.05925926	1	0.013761002	0.013761002	0.013761002	71	1	0	1	1353.459091	1353.459091	1353.459091	1	4.231470166	5.480109607	0.083750867	0.03287037	168.9557247	0.007899391	0.007899391	0.007899391	1	1	0	1
0.001539213	1	1	1	1	0	0	0	1	1	0	1	1	2	0	0	0.700704175	2869.558322	0.802673656	0.730765984	3575	0	1	77.00839161	77.00839161	77.00839161	1	0.013802379	0.013802379	0.013802379	119	1	0	1	1337.885179	1337.885179	1337.885179	1	4.959811294	5.311207411	0.04517891	0.033286713	313.4697039	0.016921145	0.016921145	0.016921145	1	1	0	1
0.001656988	1	1	1	1	0	0	0	1	1	0	1	1	2	0	0	0.566840533	9158.496303	0.846441433	0.563319484	10820	0	1	77.95452865	77.95452865	77.95452865	1	0.013443969	0.013443969	0.013443969	274.25	1	0	1	2204.02021	2204.02021	2204.02021	1	5.766846794	6.258026108	0.022709596	0.02534658	433.2770115	0.016746083	0.016746083	0.016746083	3	1	0	1
0.001499101	1	1	1	1	0	0	0	1	1	0	1	1	2	0	0	0.96629507	1761.353224	0.705387755	1.118738401	2497	0	1	74.58910693	74.58910693	74.58910693	1	0.014695682	0.014695682	0.014695682	133.75	1	0	1	513.9171395	513.9171395	513.9171395	1	4.546895707	7.355162458	0.054381862	0.053564277	78.31001128	0.02036467	0.02036467	0.02036467	3	1	0	1
0.001535125	1	1	1	1	0	0	0	1	1	0	1	1	2	0	0	1.348360392	620.0055762	0.576213361	1.495083678	1076	0	1	71.79925651	71.79925651	71.79925651	1	0.015819315	0.015819315	0.015819315	82.75	1	0	1	251.6279167	251.6279167	251.6279167	1	4.232871032	5.426325421	0.064463285	0.076905204	66.69256163	0.045652778	0.045652778	0.045652778	1	1	0	1
0.001660035	1	1	1	1	0	0	0	1	1	0	1	1	2	0	0	0.668300387	2915.991372	0.811575667	0.707035335	3593	0	1	77.14416922	77.14416922	77.14416922	1	0.013742467	0.013742467	0.013742467	115.5	1	0	1	1529.86334	1529.86334	1529.86334	1	4.945923369	4.862807826	0.040786167	0.032145839	297.5750043	0.016586075	0.016586075	0.016586075	1	1	0	1
0.001629032	1	1	1	1	0	0	0	1	1	0	1	1	2	0	0	1.113512989	441.4467766	0.661839245	1.251201985	667	0	1	73.7946027	73.7946027	73.7946027	1	0.015074121	0.015074121	0.015074121	40.25	1	0	1	369.9405702	369.9405702	369.9405702	1	3.54596198	4.138596491	0.104259516	0.060344828	49.28417229	0.036001506	0.036001506	0.036001506	1	1	0	1
0.001522972	1	1	1	1	0	0	0	1	1	0	1	1	2	0	0	1.314779629	494.6285714	0.588843537	1.683310658	840	0	1	71.20714286	71.20714286	71.20714286	1	0.016256315	0.016256315	0.016256315	69.5	1	0	1	243.5975538	243.5975538	243.5975538	1	4.188631539	4.355186902	0.062813038	0.082738095	73.92468542	0.068175167	0.068175167	0.068175167	3	1	0	1
0.001678424	1	1	1	1	0	0	0	1	1	0	1	1	2	0	0	0.488690543	12141.653	0.870119894	0.481906756	13954	0	1	78.41307152	78.41307152	78.41307152	1	0.013269308	0.013269308	0.013269308	300.25	1	0	1	3215.99616	3215.99616	3215.99616	1	5.957706052	6.102207172	0.02013508	0.021517128	699.4568334	0.011032676	0.011032676	0.011032676	2	1	0	1
0.001674845	1	1	1	1	0	0	0	1	1	0	1	1	2	0	0	0.716471939	5875.862655	0.792749953	0.763611043	7412	0	1	76.73934161	76.73934161	76.73934161	1	0.013862308	0.013862308	0.013862308	262.75	1	0	1	1133.186473	1133.186473	1133.186473	1	5.289854289	8.743796586	0.032427627	0.035449271	230.1576681	0.008116342	0.008116342	0.008116342	3	1	0	1
0.001577412	1	1	1	1	0	0	0	1	1	0	1	1	2	0	0	1.254275499	203.8189911	0.604804128	1.514867614	337	0	1	71.9851632	71.9851632	71.9851632	1	0.015756259	0.015756259	0.015756259	25.5	1	0	1	213.3932988	213.3932988	213.3932988	1	3.208056444	3.422004608	0.137704285	0.075667656	16.93972514	0.026048846	0.026048846	0.026048846	1	1	0	1
0.001587289	1	1	1	1	0	0	0	1	1	0	1	1	2	0	0	0.5277984	6701.023059	0.858445178	0.503325355	7806	0	1	78.25749424	78.25749424	78.25749424	1	0.013320814	0.013320814	0.013320814	177.75	1	0	1	2875.773136	2875.773136	2875.773136	1	5.601967473	5.112602219	0.028737477	0.022770945	707.4861024	0.010237106	0.010237106	0.010237106	1	1	0	1
0.001505322	1	1	1	1	0	0	0	1	1	0	1	1	2	0	0	1.068175791	558.9708029	0.680013142	1.189354787	822	0	1	74.24817518	74.24817518	74.24817518	1	0.014928216	0.014928216	0.014928216	46.5	1	0	1	440.5978968	440.5978968	440.5978968	1	3.985035091	3.678031106	0.076166006	0.056569343	68.71344301	0.050971873	0.050971873	0.050971873	1	1	0	1
0.001583229	1	1	1	1	0	0	0	1	1	0	1	1	2	0	0	1.656627888	65.81944444	0.457079475	2.10628858	144	0	1	67.22222222	67.22222222	67.22222222	1	0.017748965	0.017748965	0.017748965	16.75	1	0	1	92.20457393	92.20457393	92.20457393	1	2.686882645	3.080263158	0.183525755	0.116319444	7.049361091	0.045065395	0.045065395	0.045065395	1	1	0	1
[truncated: 1,507 more columns]
